# Supplementary material for: Lilium leichtlinii subsp. maximowiczii (Regel) J.Compton (Liliaceae): a new combination for Maximowicz’s orange lily
Source: PhytoKeys. 2021 Mar 12;174:81–93. doi: 10.3897/phytokeys.174.62059 (PMC7979682; doi:10.3897/phytokeys.174.62059)
Supplement: XML Treatment for Lilium leichtlinii [file phytokeys.174.62059-treatment1.xml]

<!DOCTYPE tp:taxon-treatment
  PUBLIC "-//TaxonX//DTD Taxonomic Treatment Publishing DTD v0 20100105//EN" "tax-treatment-NSO.dtd">
<tp:taxon-treatment xmlns:tp="http://www.plazi.org/taxpub"><tp:treatment-meta><kwd-group><label>Taxon classification</label><kwd><named-content xmlns:xlink="http://www.w3.org/1999/xlink" content-type="kingdom">Plantae</named-content></kwd><kwd><named-content xmlns:xlink="http://www.w3.org/1999/xlink" content-type="order">Liliales</named-content></kwd><kwd><named-content xmlns:xlink="http://www.w3.org/1999/xlink" content-type="family">Liliaceae</named-content></kwd></kwd-group><mixed-citation publication-type="journal"><person-group><name><surname>Compton</surname><given-names>James A.</given-names></name></person-group><article-title><tp:taxon-name><tp:taxon-name-part taxon-name-part-type="genus" reg="Lilium">Lilium</tp:taxon-name-part> <tp:taxon-name-part taxon-name-part-type="species" reg="leichtlinii">leichtlinii</tp:taxon-name-part></tp:taxon-name> subsp. <tp:taxon-name><tp:taxon-name-part taxon-name-part-type="genus" reg="Lilium"/><tp:taxon-name-part taxon-name-part-type="species" reg="leichtlinii"/><tp:taxon-name-part taxon-name-part-type="subspecies" reg="maximowiczii">maximowiczii</tp:taxon-name-part></tp:taxon-name> (Regel) J.Compton (<tp:taxon-name><tp:taxon-name-part taxon-name-part-type="family">Liliaceae</tp:taxon-name-part></tp:taxon-name>): a new combination for Maximowicz’s orange lily</article-title><source>PhytoKeys</source><day>12</day><month>3</month><year>2021</year><volume>174</volume><fpage>81</fpage><lpage>93</lpage><pub-id pub-id-type="doi">10.3897/phytokeys.174.62059</pub-id></mixed-citation></tp:treatment-meta><tp:nomenclature><tp:taxon-name><object-id xmlns:xlink="http://www.w3.org/1999/xlink" content-type="arpha" xlink:type="simple">CACC428F-5900-5A44-B9DE-BD713288A13F</object-id>
            <tp:taxon-name-part taxon-name-part-type="genus" reg="Lilium">Lilium</tp:taxon-name-part>
            <tp:taxon-name-part taxon-name-part-type="species" reg="leichtlinii">leichtlinii</tp:taxon-name-part>
          </tp:taxon-name><tp:taxon-authority>Hook.f., Bot. Mag. 93 t. 5673 (1867).</tp:taxon-authority></tp:nomenclature><tp:treatment-sec sec-type="Lectotype" id="SECID0EF1AE"><title>Lectotype.</title><p>Designated here: Japan, herbarium Hookerianum 1867 “from Mr Veitch, Japan, received 1867” fl? July. 5673. Bot. Mag.” [K-000464729] (K, lecto.!)</p><sec sec-type="Key to subspecies of Lilium leichtlinii" id="SECID0EK1AE"><title>Key to subspecies of <italic><tp:taxon-name><tp:taxon-name-part taxon-name-part-type="genus" reg="Lilium">Lilium</tp:taxon-name-part> <tp:taxon-name-part taxon-name-part-type="species" reg="leichtlinii">leichtlinii</tp:taxon-name-part></tp:taxon-name></italic></title><table-wrap content-type="key" position="anchor" orientation="portrait"><table id="TID0E5JAC" rules="all"><tbody><tr><td rowspan="1" colspan="1">1</td><td rowspan="1" colspan="1">Flowers with perianth segments yellow, filaments and style pale yellow, Japan</td><td rowspan="1" colspan="1">
                      <bold>subsp. <tp:taxon-name><tp:taxon-name-part taxon-name-part-type="genus" reg="Lilium"/><tp:taxon-name-part taxon-name-part-type="species" reg="leichtlinii"/><tp:taxon-name-part taxon-name-part-type="subspecies" reg="leichtlinii">leichtlinii</tp:taxon-name-part></tp:taxon-name></bold>
                    </td></tr><tr><td rowspan="1" colspan="1">2</td><td rowspan="1" colspan="1">Flowers with perianth segments orange to dark brownish-red, filaments and style pale pinkish-orange, China, Japan, Korea, Russia</td><td rowspan="1" colspan="1">
                      <bold>subsp. <tp:taxon-name><tp:taxon-name-part taxon-name-part-type="genus" reg="Lilium"/><tp:taxon-name-part taxon-name-part-type="species" reg="leichtlinii"/><tp:taxon-name-part taxon-name-part-type="subspecies" reg="maximowiczii">maximowiczii</tp:taxon-name-part></tp:taxon-name></bold>
                    </td></tr></tbody></table></table-wrap></sec></tp:treatment-sec></tp:taxon-treatment>
