# Supplementary material for: Lilium leichtlinii subsp. maximowiczii (Regel) J.Compton (Liliaceae): a new combination for Maximowicz’s orange lily
Source: PhytoKeys. 2021 Mar 12;174:81–93. doi: 10.3897/phytokeys.174.62059 (PMC7979682; doi:10.3897/phytokeys.174.62059)
Supplement: XML Treatment for Lilium leichtlinii subsp. leichtlinii [file phytokeys.174.62059-treatment2.xml]

<!DOCTYPE tp:taxon-treatment
  PUBLIC "-//TaxonX//DTD Taxonomic Treatment Publishing DTD v0 20100105//EN" "tax-treatment-NSO.dtd">
<tp:taxon-treatment xmlns:tp="http://www.plazi.org/taxpub"><tp:treatment-meta><kwd-group><label>Taxon classification</label><kwd><named-content xmlns:xlink="http://www.w3.org/1999/xlink" content-type="kingdom">Plantae</named-content></kwd><kwd><named-content xmlns:xlink="http://www.w3.org/1999/xlink" content-type="order">Liliales</named-content></kwd><kwd><named-content xmlns:xlink="http://www.w3.org/1999/xlink" content-type="family">Liliaceae</named-content></kwd></kwd-group><mixed-citation publication-type="journal"><person-group><name><surname>Compton</surname><given-names>James A.</given-names></name></person-group><article-title><tp:taxon-name><tp:taxon-name-part taxon-name-part-type="genus" reg="Lilium">Lilium</tp:taxon-name-part> <tp:taxon-name-part taxon-name-part-type="species" reg="leichtlinii">leichtlinii</tp:taxon-name-part></tp:taxon-name> subsp. <tp:taxon-name><tp:taxon-name-part taxon-name-part-type="genus" reg="Lilium"/><tp:taxon-name-part taxon-name-part-type="species" reg="leichtlinii"/><tp:taxon-name-part taxon-name-part-type="subspecies" reg="maximowiczii">maximowiczii</tp:taxon-name-part></tp:taxon-name> (Regel) J.Compton (<tp:taxon-name><tp:taxon-name-part taxon-name-part-type="family">Liliaceae</tp:taxon-name-part></tp:taxon-name>): a new combination for Maximowicz’s orange lily</article-title><source>PhytoKeys</source><day>12</day><month>3</month><year>2021</year><volume>174</volume><fpage>81</fpage><lpage>93</lpage><pub-id pub-id-type="doi">10.3897/phytokeys.174.62059</pub-id></mixed-citation></tp:treatment-meta><tp:nomenclature><tp:taxon-name><object-id xmlns:xlink="http://www.w3.org/1999/xlink" content-type="arpha" xlink:type="simple">145B71F5-0E88-5E22-8480-036F5D088962</object-id>
            <tp:taxon-name-part taxon-name-part-type="genus" reg="Lilium">Lilium</tp:taxon-name-part>
            <tp:taxon-name-part taxon-name-part-type="species" reg="leichtlinii">leichtlinii</tp:taxon-name-part>
            <tp:taxon-name-part taxon-name-part-type="infraspecific-rank">subsp.</tp:taxon-name-part>
            <tp:taxon-name-part taxon-name-part-type="subspecies" reg="leichtlinii">leichtlinii</tp:taxon-name-part>
          </tp:taxon-name><tp:nomenclature-citation-list><tp:nomenclature-citation><tp:taxon-name>
                <tp:taxon-name-part taxon-name-part-type="genus" reg="Lilium"/>
                <tp:taxon-name-part taxon-name-part-type="species" reg="leichtlinii"/>
              </tp:taxon-name><comment>= <tp:taxon-name><tp:taxon-name-part taxon-name-part-type="genus" reg="Lilium">Lilium</tp:taxon-name-part> <tp:taxon-name-part taxon-name-part-type="species" reg="leichtlinii">leichtlinii</tp:taxon-name-part></tp:taxon-name> [unranked] <tp:taxon-name><tp:taxon-name-part taxon-name-part-type="genus" reg="Lilium"/><tp:taxon-name-part taxon-name-part-type="species" reg="leichtlinii"/><tp:taxon-name-part taxon-name-part-type="species" reg="majus">majus</tp:taxon-name-part></tp:taxon-name> G.F.Wilson, J. Hort. Cottage Gard. n.s. 25: 371 (1873) </comment></tp:nomenclature-citation><tp:nomenclature-citation><tp:taxon-name>
                <tp:taxon-name-part taxon-name-part-type="genus" reg="Lilium"/>
                <tp:taxon-name-part taxon-name-part-type="species" reg="leichtlinii"/>
                <tp:taxon-name-part taxon-name-part-type="infraspecific-rank"/>
                <tp:taxon-name-part taxon-name-part-type="variety" reg="majus"/>
              </tp:taxon-name><comment>≡ <tp:taxon-name><tp:taxon-name-part taxon-name-part-type="genus" reg="Lilium">Lilium</tp:taxon-name-part> <tp:taxon-name-part taxon-name-part-type="species" reg="leichtlinii">leichtlinii</tp:taxon-name-part> <tp:taxon-name-part taxon-name-part-type="infraspecific-rank">var.</tp:taxon-name-part> <tp:taxon-name-part taxon-name-part-type="variety" reg="majus">majus</tp:taxon-name-part></tp:taxon-name> (G.F.Wilson) Baker, J. Linn. Soc., Bot. 1874: 248 (1874) </comment></tp:nomenclature-citation><tp:nomenclature-citation><tp:taxon-name>
                <tp:taxon-name-part taxon-name-part-type="genus" reg="Lilium"/>
                <tp:taxon-name-part taxon-name-part-type="species" reg="leichtlinii"/>
                <tp:taxon-name-part taxon-name-part-type="infraspecific-rank"/>
                <tp:taxon-name-part taxon-name-part-type="form" reg="majus"/>
              </tp:taxon-name><comment>≡ <tp:taxon-name><tp:taxon-name-part taxon-name-part-type="genus" reg="Lilium">Lilium</tp:taxon-name-part> <tp:taxon-name-part taxon-name-part-type="species" reg="leichtlinii">leichtlinii</tp:taxon-name-part> <tp:taxon-name-part taxon-name-part-type="infraspecific-rank">f.</tp:taxon-name-part> <tp:taxon-name-part taxon-name-part-type="form" reg="majus">majus</tp:taxon-name-part></tp:taxon-name> (G.F.Wilson) G.Nicholson, Ill. Dict. Gard. 2: 270 (1885). </comment></tp:nomenclature-citation></tp:nomenclature-citation-list></tp:nomenclature><tp:treatment-sec sec-type="notes" id="SECID0EOBAG"><title>Note.</title><p>Although Nicholson refers to the various varieties of lilies in his introduction to his entry on <italic><tp:taxon-name><tp:taxon-name-part taxon-name-part-type="genus" reg="Lilium">Lilium</tp:taxon-name-part></tp:taxon-name></italic>, he distinctly states in his description of <italic><tp:taxon-name><tp:taxon-name-part taxon-name-part-type="genus" reg="Lilium">L.</tp:taxon-name-part> <tp:taxon-name-part taxon-name-part-type="species" reg="leichtlinii">leichtlinii</tp:taxon-name-part> <tp:taxon-name-part taxon-name-part-type="subspecies" reg="majus">majus</tp:taxon-name-part></tp:taxon-name></italic> “this is a luxuriant form” (<xref ref-type="bibr" rid="B19">Nicholson 1885</xref>: 270).</p></tp:treatment-sec><tp:treatment-sec sec-type="description" id="SECID0EOCAG"><title>Description.</title><p><bold><italic>Bulb</italic></bold> subglobose to globose 2–4 × 2–4 cm forming short subterranean stolons with bulbils, scales white, ovate, thick; <bold><italic>stem</italic></bold> 40–180 cm, green, slightly scabrid or floccose- tomentose, especially on upper inflorescence axis; <bold><italic>leaves</italic></bold> scattered, sessile, linear, 8–16 × 0.5–1.2 cm, glabrous or slightly white floccose, especially beneath, margins tomentose when young; <bold><italic>inflorescence</italic></bold> 1–5 flowered, <bold><italic>pedicels</italic></bold> 10–18 cm long, glabrous to slightly floccose; <bold><italic>flowers</italic></bold> pendulous, citron-yellow, lightly to heavily dotted with purplish-brown speckles from the middle portion of the tepal to the base, rarely covered in purplish-brown streaks, not fragrant, tepals pubescent at apex and below, strongly recurved 5–8 × 1–2 cm lanceolate, apex subacute, nectaries yellow, margins raised, papillose; <bold><italic>stamens</italic></bold> glabrous, filaments yellow, spreading outwards, anthers brown, pollen yellow; <bold><italic>Style</italic></bold> pale yellow, upwards curving, stigma reddish-brown, lobes short; <bold><italic>capsule</italic></bold> ellipsoid 3–5 cm long.</p></tp:treatment-sec><tp:treatment-sec sec-type="distribution" id="SECID0ERDAG"><title>Distribution.</title><p>Japan, Honshu (Akika Pref., Shizuoka Pref.); Ryukyu Islands (Amami-o-shima).</p></tp:treatment-sec><tp:treatment-sec sec-type="ecology" id="SECID0EWDAG"><title>Ecology.</title><p>Growing in open rich marshy meadows, along stream margins and in sandy terrain amongst low scrub, sea level to 1300 m of elevation. Flowering in July and August. Germination epigeal.</p></tp:treatment-sec><tp:treatment-sec sec-type="Illustration" id="SECID0E2DAG"><title>Illustration.</title><p>
            <ext-link xmlns:xlink="http://www.w3.org/1999/xlink" xlink:type="simple" ext-link-type="uri" xlink:href="https://rhslilygroup.org/2019/wp-content/uploads/2018/11/L-leichtlinii-lechtlinii.jpeg">https://rhslilygroup.org/2019/wp-content/uploads/2018/11/L-leichtlinii-lechtlinii.jpeg</ext-link>
          </p></tp:treatment-sec><ref-list><ref id="B19"><mixed-citation xmlns:xlink="http://www.w3.org/1999/xlink" xlink:type="simple"><person-group><name name-style="western"><surname>Nicholson</surname><given-names>G</given-names></name></person-group> (<year>1885</year>) <article-title>.</article-title><source><italic><tp:taxon-name><tp:taxon-name-part taxon-name-part-type="genus">Lilium</tp:taxon-name-part></tp:taxon-name></italic> in Illustrated Dictionary of Gardening</source><volume>2</volume>: <fpage>265</fpage>–<lpage>274</lpage>. [L. Upcott Gill, London.]</mixed-citation></ref></ref-list></tp:taxon-treatment>
