# Supplementary material for: Lilium leichtlinii subsp. maximowiczii (Regel) J.Compton (Liliaceae): a new combination for Maximowicz’s orange lily
Source: PhytoKeys. 2021 Mar 12;174:81–93. doi: 10.3897/phytokeys.174.62059 (PMC7979682; doi:10.3897/phytokeys.174.62059)
Supplement: XML Treatment for Lilium leichtlinii subsp. maximowiczii [file phytokeys.174.62059-treatment3.xml]

<!DOCTYPE tp:taxon-treatment
  PUBLIC "-//TaxonX//DTD Taxonomic Treatment Publishing DTD v0 20100105//EN" "tax-treatment-NSO.dtd">
<tp:taxon-treatment xmlns:tp="http://www.plazi.org/taxpub"><tp:treatment-meta><kwd-group><label>Taxon classification</label><kwd><named-content xmlns:xlink="http://www.w3.org/1999/xlink" content-type="kingdom">Plantae</named-content></kwd><kwd><named-content xmlns:xlink="http://www.w3.org/1999/xlink" content-type="order">Liliales</named-content></kwd><kwd><named-content xmlns:xlink="http://www.w3.org/1999/xlink" content-type="family">Liliaceae</named-content></kwd></kwd-group><mixed-citation publication-type="journal"><person-group><name><surname>Compton</surname><given-names>James A.</given-names></name></person-group><article-title><tp:taxon-name><tp:taxon-name-part taxon-name-part-type="genus" reg="Lilium">Lilium</tp:taxon-name-part> <tp:taxon-name-part taxon-name-part-type="species" reg="leichtlinii">leichtlinii</tp:taxon-name-part></tp:taxon-name> subsp. <tp:taxon-name><tp:taxon-name-part taxon-name-part-type="genus" reg="Lilium"/><tp:taxon-name-part taxon-name-part-type="species" reg="leichtlinii"/><tp:taxon-name-part taxon-name-part-type="subspecies" reg="maximowiczii">maximowiczii</tp:taxon-name-part></tp:taxon-name> (Regel) J.Compton (<tp:taxon-name><tp:taxon-name-part taxon-name-part-type="family">Liliaceae</tp:taxon-name-part></tp:taxon-name>): a new combination for Maximowicz’s orange lily</article-title><source>PhytoKeys</source><day>12</day><month>3</month><year>2021</year><volume>174</volume><fpage>81</fpage><lpage>93</lpage><pub-id pub-id-type="doi">10.3897/phytokeys.174.62059</pub-id></mixed-citation></tp:treatment-meta><tp:nomenclature><tp:taxon-name><object-id xmlns:xlink="http://www.w3.org/1999/xlink" content-type="arpha" xlink:type="simple">87E92E79-60D6-56DF-9164-42599B8DBF91</object-id>
            <tp:taxon-name-part taxon-name-part-type="genus" reg="Lilium">Lilium</tp:taxon-name-part>
            <tp:taxon-name-part taxon-name-part-type="species" reg="leichtlinii">leichtlinii</tp:taxon-name-part>
            <tp:taxon-name-part taxon-name-part-type="infraspecific-rank">subsp.</tp:taxon-name-part>
            <tp:taxon-name-part taxon-name-part-type="subspecies" reg="maximowiczii">maximowiczii</tp:taxon-name-part>
            <object-id xmlns:xlink="http://www.w3.org/1999/xlink" content-type="ipni" xlink:type="simple">urn:lsid:ipni.org:names:77215715-1</object-id>
          </tp:taxon-name><tp:taxon-authority>(Regel) J.Compton, comb. et</tp:taxon-authority><tp:taxon-status xmlns:xlink="http://www.w3.org/1999/xlink" xlink:type="simple">stat. nov.</tp:taxon-status><tp:nomenclature-citation-list><tp:nomenclature-citation><tp:taxon-name>
                <tp:taxon-name-part taxon-name-part-type="genus" reg="Lilium"/>
                <tp:taxon-name-part taxon-name-part-type="species" reg="maximowiczii"/>
              </tp:taxon-name><comment>Basionym: <tp:taxon-name><tp:taxon-name-part taxon-name-part-type="genus" reg="Lilium">Lilium</tp:taxon-name-part> <tp:taxon-name-part taxon-name-part-type="species" reg="maximowiczii">maximowiczii</tp:taxon-name-part></tp:taxon-name> Regel, Ind. Sem. Hort. Petrop. 1866 Suppl. Annot. Bot. VI: 26 (1868a). Lectotype designated here (Fig. <xref ref-type="fig" rid="F2">2</xref>): ex Japan cult. Hort. Petrop. July 1867. <italic>C.J.Maximowicz s.n</italic>. 1862–1864 [LE-01072027] (LE, lecto.!); Syntype: ex Japan cult. Hort. Petrop. July 1867. <italic>C.J.Maximowicz s.n</italic>. 1862–1864 [LE-01072026] (LE, syn.!) </comment></tp:nomenclature-citation><tp:nomenclature-citation><tp:taxon-name>
                <tp:taxon-name-part taxon-name-part-type="genus" reg="Lilium"/>
                <tp:taxon-name-part taxon-name-part-type="species" reg="leichtlinii"/>
                <tp:taxon-name-part taxon-name-part-type="infraspecific-rank"/>
                <tp:taxon-name-part taxon-name-part-type="variety" reg="maximowiczii"/>
              </tp:taxon-name><comment>≡ <tp:taxon-name><tp:taxon-name-part taxon-name-part-type="genus" reg="Lilium">Lilium</tp:taxon-name-part> <tp:taxon-name-part taxon-name-part-type="species" reg="leichtlinii">leichtlinii</tp:taxon-name-part> <tp:taxon-name-part taxon-name-part-type="infraspecific-rank">var.</tp:taxon-name-part> <tp:taxon-name-part taxon-name-part-type="variety" reg="maximowiczii">maximowiczii</tp:taxon-name-part></tp:taxon-name> (Regel) Baker, Gard. Chron. 1871(2): 1422 (1871) </comment></tp:nomenclature-citation><tp:nomenclature-citation><tp:taxon-name>
                <tp:taxon-name-part taxon-name-part-type="genus" reg="Lilium"/>
                <tp:taxon-name-part taxon-name-part-type="species" reg="pseudotigrinum"/>
              </tp:taxon-name><comment>= <tp:taxon-name><tp:taxon-name-part taxon-name-part-type="genus" reg="Lilium">Lilium</tp:taxon-name-part> <tp:taxon-name-part taxon-name-part-type="species" reg="pseudotigrinum">pseudotigrinum</tp:taxon-name-part></tp:taxon-name> Carrière, Rev. Hort. 1867: 411 (1867). Lectotype designated here: Cult. (P) ex China without collector [Icon] Rev. Hort. 1867: t. <tp:taxon-name><tp:taxon-name-part taxon-name-part-type="genus" reg="Lilium">L.</tp:taxon-name-part> <tp:taxon-name-part taxon-name-part-type="species" reg="pseudotigrinum">pseudotigrinum</tp:taxon-name-part></tp:taxon-name>. </comment></tp:nomenclature-citation><tp:nomenclature-citation><tp:taxon-name>
                <tp:taxon-name-part taxon-name-part-type="genus" reg="Lilium"/>
                <tp:taxon-name-part taxon-name-part-type="species" reg="leichtlinii"/>
                <tp:taxon-name-part taxon-name-part-type="infraspecific-rank"/>
                <tp:taxon-name-part taxon-name-part-type="variety" reg="pseudotigrinum"/>
              </tp:taxon-name><comment>≡ <tp:taxon-name><tp:taxon-name-part taxon-name-part-type="genus" reg="Lilium">Lilium</tp:taxon-name-part> <tp:taxon-name-part taxon-name-part-type="species" reg="leichtlinii">leichtlinii</tp:taxon-name-part> <tp:taxon-name-part taxon-name-part-type="infraspecific-rank">var.</tp:taxon-name-part> <tp:taxon-name-part taxon-name-part-type="variety" reg="pseudotigrinum">pseudotigrinum</tp:taxon-name-part></tp:taxon-name> (Carrière) Baker, J. Roy. Hort. Soc. n.s. 4(13): 47 (1873) </comment></tp:nomenclature-citation><tp:nomenclature-citation><tp:taxon-name>
                <tp:taxon-name-part taxon-name-part-type="genus" reg="Lilium"/>
                <tp:taxon-name-part taxon-name-part-type="species" reg="maximowiczii"/>
                <tp:taxon-name-part taxon-name-part-type="infraspecific-rank"/>
                <tp:taxon-name-part taxon-name-part-type="variety" reg="pseudotigrinum"/>
              </tp:taxon-name><comment>≡ <tp:taxon-name><tp:taxon-name-part taxon-name-part-type="genus" reg="Lilium">Lilium</tp:taxon-name-part> <tp:taxon-name-part taxon-name-part-type="species" reg="maximowiczii">maximowiczii</tp:taxon-name-part> <tp:taxon-name-part taxon-name-part-type="infraspecific-rank">var.</tp:taxon-name-part> <tp:taxon-name-part taxon-name-part-type="variety" reg="pseudotigrinum">pseudotigrinum</tp:taxon-name-part></tp:taxon-name> (Carrière) Elwes, Monogr. <tp:taxon-name><tp:taxon-name-part taxon-name-part-type="genus" reg="Lilium">Lilium</tp:taxon-name-part></tp:taxon-name> (1879) </comment></tp:nomenclature-citation><tp:nomenclature-citation><tp:taxon-name>
                <tp:taxon-name-part taxon-name-part-type="genus" reg="Lilium"/>
                <tp:taxon-name-part taxon-name-part-type="species" reg="leichtlinii"/>
                <tp:taxon-name-part taxon-name-part-type="infraspecific-rank"/>
                <tp:taxon-name-part taxon-name-part-type="form" reg="pseudotigrinum"/>
              </tp:taxon-name><comment>≡ <tp:taxon-name><tp:taxon-name-part taxon-name-part-type="genus" reg="Lilium">Lilium</tp:taxon-name-part> <tp:taxon-name-part taxon-name-part-type="species" reg="leichtlinii">leichtlinii</tp:taxon-name-part> <tp:taxon-name-part taxon-name-part-type="infraspecific-rank">f.</tp:taxon-name-part> <tp:taxon-name-part taxon-name-part-type="form" reg="pseudotigrinum">pseudotigrinum</tp:taxon-name-part></tp:taxon-name> (Carrière) Hara &amp; Kitam., Acta Phytotax. Geobot. 36(1–3): 93. (1985) </comment></tp:nomenclature-citation><tp:nomenclature-citation><tp:taxon-name>
                <tp:taxon-name-part taxon-name-part-type="genus" reg="Lilium"/>
                <tp:taxon-name-part taxon-name-part-type="species" reg="maximowiczii"/>
                <tp:taxon-name-part taxon-name-part-type="infraspecific-rank"/>
                <tp:taxon-name-part taxon-name-part-type="variety" reg="tigrinum"/>
              </tp:taxon-name><comment>= <tp:taxon-name><tp:taxon-name-part taxon-name-part-type="genus" reg="Lilium">Lilium</tp:taxon-name-part> <tp:taxon-name-part taxon-name-part-type="species" reg="maximowiczii">maximowiczii</tp:taxon-name-part> <tp:taxon-name-part taxon-name-part-type="infraspecific-rank">var.</tp:taxon-name-part> <tp:taxon-name-part taxon-name-part-type="variety" reg="tigrinum">tigrinum</tp:taxon-name-part></tp:taxon-name> Regel, Gartenflora 19: 290, t. 664, fig. 4 (1870) Lectotype designated here: [Icon] Gartenflora 19 t. 664, fig. 4 (1870). </comment></tp:nomenclature-citation><tp:nomenclature-citation><tp:taxon-name>
                <tp:taxon-name-part taxon-name-part-type="genus" reg="Lilium"/>
                <tp:taxon-name-part taxon-name-part-type="species" reg="leichtlinii"/>
                <tp:taxon-name-part taxon-name-part-type="infraspecific-rank"/>
                <tp:taxon-name-part taxon-name-part-type="variety" reg="tigrinum"/>
              </tp:taxon-name><comment>≡ <tp:taxon-name><tp:taxon-name-part taxon-name-part-type="genus" reg="Lilium">Lilium</tp:taxon-name-part> <tp:taxon-name-part taxon-name-part-type="species" reg="leichtlinii">leichtlinii</tp:taxon-name-part> <tp:taxon-name-part taxon-name-part-type="infraspecific-rank">var.</tp:taxon-name-part> <tp:taxon-name-part taxon-name-part-type="variety" reg="tigrinum">tigrinum</tp:taxon-name-part></tp:taxon-name> (Regel) G.Nicholson, Ill. Dict. Gard. 2: 271 (1885) </comment></tp:nomenclature-citation><tp:nomenclature-citation><tp:taxon-name>
                <tp:taxon-name-part taxon-name-part-type="genus" reg="Lilium"/>
                <tp:taxon-name-part taxon-name-part-type="species" reg="maximowiczii"/>
                <tp:taxon-name-part taxon-name-part-type="infraspecific-rank"/>
                <tp:taxon-name-part taxon-name-part-type="form" reg="tigrinum"/>
              </tp:taxon-name><comment>– <tp:taxon-name><tp:taxon-name-part taxon-name-part-type="genus" reg="Lilium">Lilium</tp:taxon-name-part> <tp:taxon-name-part taxon-name-part-type="species" reg="maximowiczii">maximowiczii</tp:taxon-name-part> <tp:taxon-name-part taxon-name-part-type="infraspecific-rank">f.</tp:taxon-name-part> <tp:taxon-name-part taxon-name-part-type="form" reg="tigrinum">tigrinum</tp:taxon-name-part></tp:taxon-name> Leichtlin, Pflanzen-Sammlung des Leichtlin’schen Gartens in Baden-Baden (1873: 11) nom. nud. </comment></tp:nomenclature-citation><tp:nomenclature-citation><tp:taxon-name>
                <tp:taxon-name-part taxon-name-part-type="genus" reg="Lilium"/>
                <tp:taxon-name-part taxon-name-part-type="species" reg="tigrinum"/>
                <tp:taxon-name-part taxon-name-part-type="infraspecific-rank"/>
                <tp:taxon-name-part taxon-name-part-type="variety" reg="lishmannii"/>
              </tp:taxon-name><comment>= <tp:taxon-name><tp:taxon-name-part taxon-name-part-type="genus" reg="Lilium">Lilium</tp:taxon-name-part> <tp:taxon-name-part taxon-name-part-type="species" reg="tigrinum">tigrinum</tp:taxon-name-part> <tp:taxon-name-part taxon-name-part-type="infraspecific-rank">var.</tp:taxon-name-part> <tp:taxon-name-part taxon-name-part-type="variety" reg="lishmannii">lishmannii</tp:taxon-name-part></tp:taxon-name> T.Moore, Florist &amp; Pomol. 1873: 16, tab.2 (1873). Lectotype designated here: [Icon] Florist &amp; Pomol. 1873: tab.2 (1873). </comment></tp:nomenclature-citation><tp:nomenclature-citation><tp:taxon-name>
                <tp:taxon-name-part taxon-name-part-type="genus" reg="Lilium"/>
                <tp:taxon-name-part taxon-name-part-type="species" reg="tigrinum"/>
                <tp:taxon-name-part taxon-name-part-type="infraspecific-rank"/>
                <tp:taxon-name-part taxon-name-part-type="variety" reg="jocundum"/>
              </tp:taxon-name><comment>– <tp:taxon-name><tp:taxon-name-part taxon-name-part-type="genus" reg="Lilium">L.</tp:taxon-name-part> <tp:taxon-name-part taxon-name-part-type="species" reg="tigrinum">tigrinum</tp:taxon-name-part> <tp:taxon-name-part taxon-name-part-type="infraspecific-rank">var.</tp:taxon-name-part> <tp:taxon-name-part taxon-name-part-type="variety" reg="jocundum">jocundum</tp:taxon-name-part></tp:taxon-name> Tilton, Bailey Standard Cycl. Hort. 2: 1870 (1933) nom. nud. </comment></tp:nomenclature-citation></tp:nomenclature-citation-list></tp:nomenclature><tp:treatment-sec sec-type="diagnosis" id="SECID0EUSAG"><title>Diagnosis.</title><p>Differing from subsp. <tp:taxon-name><tp:taxon-name-part taxon-name-part-type="genus" reg="Lilium"/><tp:taxon-name-part taxon-name-part-type="species" reg="leichtlinii"/><tp:taxon-name-part taxon-name-part-type="subspecies" reg="leichtlinii">leichtlinii</tp:taxon-name-part></tp:taxon-name> in the following characters: <bold><italic>bulb</italic></bold> with stolons that can extend to 2 m; <bold><italic>stem</italic></bold> green, purple streaked or spotted (vs. stem green unspotted); <bold><italic>leaves</italic></bold> linear or lanceolate to 1.6 cm wide (vs. 0.5–1.2 cm wide); <bold><italic>Inflorescence</italic></bold> with (2) –5–12 flowers, <bold><italic>flowers</italic></bold> light orange or reddish-orange with dark reddish-brown speckling, rarely reddish-brown streaking (vs. yellow), nectaries with orange-red papillae marginally (vs. yellow); stamens with pale orange filaments (vs. pale yellow), anthers brown, pollen reddish-orange (vs. yellowish-brown); <bold><italic>style</italic></bold> pale orange (vs. pale yellow).</p></tp:treatment-sec><tp:treatment-sec sec-type="distribution" id="SECID0EYTAG"><title>Distribution.</title><p>China (Hebei, Jilin, Liaoning, Shaanxi); Japan, Honshu, Kyushu, northern Ryukyu Islands, Shikoku; North Korea (North Hamgyeong); Russian Far East (Primorskiy Kray); South Korea (Chungchungbook, Gangwon, Gyunggi).</p></tp:treatment-sec><tp:treatment-sec sec-type="ecology" id="SECID0E4TAG"><title>Ecology.</title><p>Growing in open rich marshy meadows, along stream margins and in sandy terrain amongst low scrub, sea level to 1300 m. of elevation. Flowering in July and August. Germination epigeal. It is worth noting that both diploid and triploid plants have been found in Korea and that plants have been observed to produce subterranean stolons that extended to as much as 2 m in length (<xref ref-type="bibr" rid="B12">Kim et al. 2016</xref>: 104).</p></tp:treatment-sec><tp:treatment-sec sec-type="Illustration" id="SECID0EHUAG"><title>Illustration.</title><p>
            <ext-link xmlns:xlink="http://www.w3.org/1999/xlink" xlink:type="simple" ext-link-type="uri" xlink:href="https://rhslilygroup.org/2019/wp-content/uploads/2018/11/L-leichtlinii-maximoviczii.jpeg">https://rhslilygroup.org/2019/wp-content/uploads/2018/11/L-leichtlinii-maximoviczii.jpeg</ext-link>
          </p></tp:treatment-sec><tp:treatment-sec><!--Section generated to contain objects referenced in tp:taxon-treatment.--><fig id="F2" position="float" orientation="portrait"><object-id xmlns:xlink="http://www.w3.org/1999/xlink" content-type="doi" xlink:type="simple">10.3897/phytokeys.174.62059.figure2</object-id><object-id xmlns:xlink="http://www.w3.org/1999/xlink" content-type="arpha" xlink:type="simple">E43D55D2-1233-51B6-B509-BC9C3BE7142B</object-id><label>Figure 2.</label><caption><p>Lectotype sheet LE-01072027 of <tp:taxon-name><tp:taxon-name-part taxon-name-part-type="genus" reg="Lilium">Lilium</tp:taxon-name-part> <tp:taxon-name-part taxon-name-part-type="species" reg="leichtlinii">leichtlinii</tp:taxon-name-part> <tp:taxon-name-part taxon-name-part-type="infraspecific-rank">subsp.</tp:taxon-name-part> <tp:taxon-name-part taxon-name-part-type="subspecies" reg="maximowiczii">maximowiczii</tp:taxon-name-part></tp:taxon-name> (Regel) J.Compton.</p></caption><graphic xmlns:xlink="http://www.w3.org/1999/xlink" xlink:href="phytokeys-174-081-g002.jpg" position="float" orientation="portrait" xlink:type="simple" id="oo_519246.jpg"><uri content-type="original_file" xlink:type="simple">https://binary.pensoft.net/fig/519246</uri></graphic></fig></tp:treatment-sec><ref-list><ref id="B12"><mixed-citation xmlns:xlink="http://www.w3.org/1999/xlink" xlink:type="simple"><person-group><name name-style="western"><surname>Kim</surname><given-names>J-H</given-names></name><name name-style="western"><surname>Truong</surname><given-names>NX</given-names></name><name name-style="western"><surname>Song</surname><given-names>Y-S</given-names></name><name name-style="western"><surname>Kim</surname><given-names>N-S</given-names></name></person-group> (<year>2016</year>) <article-title>Natural triploid <tp:taxon-name><tp:taxon-name-part taxon-name-part-type="genus">Lilium</tp:taxon-name-part> <tp:taxon-name-part taxon-name-part-type="species">leichtlinii</tp:taxon-name-part> <tp:taxon-name-part taxon-name-part-type="infraspecific-rank">var.</tp:taxon-name-part> <tp:taxon-name-part taxon-name-part-type="variety">maximowiczii</tp:taxon-name-part></tp:taxon-name> populations in Korea.</article-title><source>Plant Species Biology</source><volume>31</volume>(<issue>2</issue>): <fpage>98</fpage>–<lpage>106</lpage>. <ext-link xlink:type="simple" ext-link-type="doi" xlink:href="10.1111/1442-1984.12090">https://doi.org/10.1111/1442-1984.12090</ext-link></mixed-citation></ref></ref-list></tp:taxon-treatment>
